# Supplementary material for: Identification of Key Genes Associated with Tumor Microenvironment Infiltration and Survival in Gastric Adenocarcinoma via Bioinformatics Analysis
Source: Cancers (Basel). 2024 Mar 26;16(7):1280. doi: 10.3390/cancers16071280 (PMC11010876; doi:10.3390/cancers16071280)
Supplement: Supplementary file 1 [file cancers-16-01280-s001.zip]

Archive with 3 entries (3 files):
- Gastric_Cancer_Supp. Table S2.pdf
- Gastric_Cancer_Suppl. Table S1.pdf
- Gastric_Cancer_Supplementary Figure S1.pdf
